# Supplementary material for: Isolated Flexor Hallucis Longus Tendon Transfer for Chronic Achilles Tendon Rupture: Systematic Review and Meta-Analysis
Source: Healthcare (Basel). 2025 Oct 30;13(21):2751. doi: 10.3390/healthcare13212751 (PMC12607451; doi:10.3390/healthcare13212751)
Supplement: Supplementary file 1 [file healthcare-13-02751-s001.zip]

Archive with 7 entries (7 files):
- Supplementary Figure S1 AOFAS.pdf
- Supplementary Figure S2 ATRS.pdf
- Supplementary Figure S3 AOFAS LEAVE ONE OUT.pdf
- Supplementary Figure S4 ATRS LEAVE ONE OUT.pdf
- Supplementary Figure S5 COMPLICATIONS LEAVE ONE OUT.pdf
- Supplementary Figure S6 FUNNEL PLOTS.pdf
- Supplementary item S1 Actual Search strategy.pdf
